# Supplementary material for: Benchmarking predictions of MHC class I restricted T cell epitopes in a comprehensively studied model system
Source: PLoS Comput Biol. 2020 May 26;16(5):e1007757. doi: 10.1371/journal.pcbi.1007757 (PMC7274474; doi:10.1371/journal.pcbi.1007757)
Supplement: S4 Table — The table shows the predicted scores and other details for the top 277 peptides in NetMHCpan-4.0-L method. This is a subset of the complete data provided in Github repository. (XLSX) [file pcbi.1007757.s013.xlsx]

## Sheet: S4 Table
title	peptide	length	allele	immunogenicity_category	measured_ic50	label	netmhcpan_4_L_score
sp|P24358|F5_VACCW	SAPMNVDNL	9	Db	Major	2.6	1	0
sp|P24759|ATI_VACCW	SIYQYVRL	8	Kb	Major	8.2	1	0
sp|P68609|RP22_VACCW	YAVINRNVL	9	Db	Major	5.9	1	0
sp|P68440|D13_VACCW	SVYLHTNL	8	Kb	Major	0.929231	1	0
sp|P26673|A47_VACCW	AAFEFINSL	9	Kb	Major	0.61	1	0
sp|P06440|P4B_VACCW	YSPSNHHIL	9	Db	Major	12	1	0
sp|Q80HW9|G6_VACCW	YMLENIQVM	9	Db	Major	3.2	1	0
sp|P68446|E7_VACCW	STLNFNNL	8	Kb	Major	12	1	0
sp|P06440|P4B_VACCW	KSYNYMLL	8	Kb	Major	2.7	1	0
sp|Q80HX6|F12_VACCW	YGIENTDSI	9	Db	Minor	0.5	0	0
sp|Q80HV8|A11_VACCW	IAIVNYANL	9	Db	Minor	0.5	0	0
sp|P16712|A18_VACCW	SAVINNMQI	9	Db	Minor	0.5	0	0
sp|P17371|C2_VACCW	VVIKNSDYI	9	Db	Minor	0.90403	0	0
sp|P68460|GLRX2_VACCW	KSLVNLEIL	9	Db	Minor	9.01477	0	0
sp|P68444|B7_VACCW	ISMINDDTL	9	Db	Non		0	0
sp|P16713|G1_VACCW	ASIINRDII	9	Db	Non		0	0
sp|P24357|F3_VACCW	ASINNVIYV	9	Db	Non		0	0
sp|P68710|A20_VACCW	ISISYIKL	8	Kb	Non		0	0
sp|P16715|P4A_VACCW	ISMRYQSL	8	Kb	Non		0	0
sp|Q80HX6|F12_VACCW	MSMMNITRL	9	Db	Non		0	0
sp|P24764|SEMA_VACCW	TGLANTNYI	9	Db	Non		0	0
sp|P16713|G1_VACCW	YSMEFTNL	8	Kb	Non		0	0
sp|Q80HV8|A11_VACCW	YANLNGSPL	9	Db	Non		0	0
sp|P68716|G7_VACCW	STIANSNII	9	Db	Non		0	0
sp|P24769|B4_VACCW	VSYNAYNTL	9	Kb	Non		0	0
sp|P25212|IL1BP_VACCW	ISVANKIYM	9	Db	Major	5.3	1	0.01
sp|P68448|E11_VACCW	FAIKNTDDV	9	Db	Major	7.3	1	0.01
sp|P07612|L1_VACCW	GSPTNLEFI	9	Db	Major	0.5	1	0.01
sp|P24770|B8_VACCW	TSYKFESV	8	Kb	Major	1.1	1	0.01
sp|P04311|D9_VACCW	LSYIYNML	8	Kb	Major	0.5	1	0.01
sp|P25212|IL1BP_VACCW	ASNVNADII	9	Db	Major	-	1	0.01
sp|Q80HV8|A11_VACCW	AIVNYANL	8	Kb	Major	0.767888	1	0.01
sp|P07613|L2_VACCW	VIYIFTVRL	9	Kb	Major	0.85	1	0.01
sp|P11158|RIR2_VACCW	KNYLFNAI	8	Kb	Major	1.92097	1	0.01
sp|P07617|MCE_VACCW	SIFRFLNI	8	Kb	Major	1.2	1	0.01
sp|P24769|B4_VACCW	TIVDFLSRL	9	Kb	Major	0.5	1	0.01
sp|P18378|K3_VACCW	YSLPNAGDVI	10	Db	Major	8.4	1	0.01
sp|P26673|A47_VACCW	YAHINALEYI	10	Db	Major	0.5	1	0.01
sp|P24358|F5_VACCW	SAPMNVDNLI	10	Db	Major	3.27357	1	0.01
sp|Q76ZN5|PROF_VACCW	YAPVSPIVI	9	Db	Major	1.4	1	0.01
sp|P68714|A19_VACCW	VSLDYINTM	9	Kb	Major	0.94	1	0.01
sp|P14357|N2_VACCW	FLMMNKDEL	9	Db	Major	6.6	1	0.01
sp|Q80HV2|VITF3_VACCW	IGMFNLTFI	9	Db	Major	0.34	1	0.01
sp|P16712|A18_VACCW	NSIINIAKL	9	Db	Minor	58.3363	0	0.01
sp|P12924|I5_VACCW	TIFKYIGL	8	Kb	Minor	1.46734	0	0.01
sp|P12927|NPH2_VACCW	VTIRNVTHI	9	Db	Minor	0.5	0	0.01
sp|P07392|RP147_VACCW	SQYYFSML	8	Kb	Minor	0.5	0	0.01
sp|P04021|F13_VACCW	FTIQNNTKL	9	Db	Minor	28	0	0.01
sp|P21604|E2_VACCW	NAVSNKYEL	9	Db	Minor	0.79061	0	0.01
sp|P14356|M1_VACCW	KTVKNVDII	9	Db	Minor	2.48096	0	0.01
sp|P68710|A20_VACCW	QSPVNIFKL	9	Db	Minor	3.61182	0	0.01
sp|Q80HV2|VITF3_VACCW	STILNSIDI	9	Db	Minor	0.5	0	0.01
sp|P16715|P4A_VACCW	VALPNVQFV	9	Db	Non		0	0.01
sp|Q01230|A57_VACCW	VNLAYSKL	8	Kb	Non	0.5	0	0.01
sp|Q01223|VA203_VACCW	YGYNNITNI	9	Db	Non		0	0.01
sp|P68627|YVAM_VACCW	AAYVNDLLL	9	Db	Non		0	0.01
sp|P24766|A41_VACCW	TVYAKFASL	9	Kb	Non		0	0.01
sp|Q80HX7|F11_VACCW	ITHTNITTL	9	Db	Non		0	0.01
sp|P16715|P4A_VACCW	IAMENLKAM	9	Db	Non		0	0.01
sp|P24357|F3_VACCW	AAWVNMPSL	9	Db	Non		0	0.01
sp|P12848|RIR1_VACCW	FQVVNPHLL	9	Db	Non		0	0.01
sp|P07392|RP147_VACCW	SMLSNLTNL	9	Db	Non	0.624383	0	0.01
sp|P11158|RIR2_VACCW	MAIENIHSEM	10	Db	Non		0	0.01
sp|P24768|KBTB1_VACCW	AVLDNIIYM	9	Db	Non		0	0.01
sp|P68456|G2_VACCW	INYQILQNL	9	Kb	Non		0	0.01
sp|P12926|I7_VACCW	KVYTFFKFL	9	Kb	Non		0	0.01
sp|P07392|RP147_VACCW	SSYVFKRYL	9	Kb	Non		0	0.01
sp|P17371|C2_VACCW	TTYEKYVVL	9	Kb	Non		0	0.01
sp|P29192|A6_VACCW	TGINNVQSL	9	Db	Non	34.2296	0	0.01
sp|Q80HX0|G5_VACCW	KMIKNLTQL	9	Db	Non		0	0.01
sp|P68438|RAP94_VACCW	ASLKNFKEL	9	Db	Non	6.72473	0	0.01
sp|P20636|ETF2_VACCW	IIYSHKNNL	9	Kb	Non		0	0.01
sp|P26670|3BHS_VACCW	SVIMNGAKL	9	Db	Non		0	0.01
sp|P04310|RP18_VACCW	ITYAYYHV	8	Kb	Non		0	0.01
sp|P14356|M1_VACCW	RNINFYTTM	9	Kb	Non		0	0.01
sp|P07392|RP147_VACCW	FTVSNIDFM	9	Db	Non		0	0.01
sp|P17372|C9L_VACCW	NSIKNGINI	9	Db	Non		0	0.01
sp|P68600|C7_VACCW	VIYEAVIHL	9	Kb	Non		0	0.01
sp|Q01223|VA203_VACCW	RTIMNLEMI	9	Db	Non		0	0.01
sp|P03295|VP8_VACCW	YGFTNKNKL	9	Db	Non		0	0.01
sp|Q80HX0|G5_VACCW	YSNENCNTI	9	Db	Non		0	0.01
sp|P04297|K1_VACCW	AVMLNDVSI	9	Db	Non		0	0.01
sp|P12927|NPH2_VACCW	KMIEYAKL	8	Kb	Non		0	0.01
sp|P23371|PAP1_VACCW	NSMMNRDKI	9	Db	Non		0	0.01
sp|P23371|PAP1_VACCW	ESVTNSVYL	9	Db	Non		0	0.01
sp|P68716|G7_VACCW	YAAEMVEYL	9	Db	Non		0	0.01
sp|P68462|I6_VACCW	RAYINDIYF	9	Db	Non		0	0.01
sp|P21604|E2_VACCW	LSFINKESI	9	Db	Non		0	0.01
sp|Q01230|A57_VACCW	SVYIRPTSL	9	Kb	Non		0	0.01
sp|P04305|D5_VACCW	NSIINFNDL	9	Db	Non		0	0.01
sp|Q76ZP7|RP132_VACCW	SSITNILTSEYL	12	Db	Non		0	0.01
sp|P16714|I1_VACCW	RLYDYFTRV	9	Kb	Non		0	0.01
sp|P24358|F5_VACCW	YSAPMNVDNL	10	Db	Non		0	0.01
sp|Q76ZP7|RP132_VACCW	SNFILHRL	8	Kb	Non		0	0.01
sp|P03296|C10_VACCW	TVFDYYVL	8	Kb	Non		0	0.01
sp|P04297|K1_VACCW	YAIADNNVRL	10	Db	Non		0	0.01
sp|Q01230|A57_VACCW	RSLKNTYLM	9	Db	Non		0	0.01
sp|P05807|NTP1_VACCW	TVYILKHL	8	Kb	Non		0	0.01
sp|P04311|D9_VACCW	TSFAFQAI	8	Kb	Non		0	0.01
sp|P12848|RIR1_VACCW	LNYPFDSL	8	Kb	Non		0	0.01
sp|P68472|YVBA_VACCW	VALTNAQFF	9	Db	Non		0	0.01
sp|P24357|F3_VACCW	ASINNVIYVM	10	Db	Non		0	0.01
sp|P17371|C2_VACCW	RQFYNANVL	9	Db	Non		0	0.01
sp|P17371|C2_VACCW	ITINNVEMI	9	Db	Non		0	0.01
sp|Q01230|A57_VACCW	AAINNRICV	9	Db	Non		0	0.01
sp|Q01222|B19_VACCW	SNIMNERYL	9	Db	Non		0	0.01
sp|P24769|B4_VACCW	RTIYNETSI	9	Db	Non		0	0.01
sp|Q80HX6|F12_VACCW	KTANNYETI	9	Db	Non		0	0.01
sp|P16713|G1_VACCW	YASIINRDII	10	Db	Non		0	0.01
sp|P12848|RIR1_VACCW	SAIETYNLL	9	Db	Non		0	0.01
sp|P07616|J1_VACCW	IAFSNVMDI	9	Db	Non		0	0.01
sp|P06856|DPOL_VACCW	LIFDYNSL	8	Kb	Non		0	0.01
sp|P68442|B6_VACCW	KLYGYASL	8	Kb	Non		0	0.01
sp|P21117|ATI3_VACCW	MSNQNIPQL	9	Db	Non		0	0.01
sp|P24763|A38_VACCW	ISVVFSTNL	9	Kb	Non		0	0.01
sp|P68712|A21_VACCW	AAYVNYKRL	9	Db	Non		0	0.01
sp|P68438|RAP94_VACCW	VSYKNSDLV	9	Db	Non		0	0.01
sp|P12927|NPH2_VACCW	YSSPNVSII	9	Db	Non		0	0.01
sp|P16913|B1_VACCW	INVEYRFL	8	Kb	Major	2.4	1	0.02
sp|P68720|VTF3S_VACCW	NQMVNTVLI	9	Db	Major	0.5	1	0.02
sp|Q01219|A51_VACCW	NLIRNRDYI	9	Db	Major	21	1	0.02
sp|P17370|C4_VACCW	VTKYYINL	8	Kb	Major	3.5642	1	0.02
sp|Q01225|B2_VACCW	YSQVNKRYI	9	Db	Major	32	1	0.02
sp|P26673|A47_VACCW	TMMINPFMI	9	Db	Major	7.9	1	0.02
sp|P0CK19|A305_VACCW	SAVDFLERL	9	Kb	Major	1.2392	1	0.02
sp|Q80HV3|RUVV_VACCW	SQYEYTTV	8	Kb	Major	0.5	1	0.02
sp|P04298|MCEL_VACCW	TNVVNISTI	9	Db	Minor	9.97566	0	0.02
sp|P07392|RP147_VACCW	TSSINLSYI	9	Db	Minor	0.863614	0	0.02
sp|P07239|DUSP_VACCW	NSNINIIHI	9	Db	Minor	17.1407	0	0.02
sp|P17366|P28_VACCW	NTPNNTTTI	9	Db	Minor	73.927	0	0.02
sp|P06856|DPOL_VACCW	FTLINEEML	9	Db	Minor	7.49543	0	0.02
sp|P18377|K4_VACCW	VSVMNFIPI	9	Db	Minor	-	0	0.02
sp|P24768|KBTB1_VACCW	WTLDNGHVL	9	Db	Minor	-	0	0.02
sp|P04318|MCES_VACCW	VLLPFYETL	9	Kb	Minor	7.8	0	0.02
sp|P68627|YVAM_VACCW	GVITNAASM	9	Db	Non		0	0.02
sp|P05807|NTP1_VACCW	SVQEFTML	8	Kb	Non		0	0.02
sp|Q80HV8|A11_VACCW	IAIVNYANL	9	Kb	Non		0	0.02
sp|Q80HX6|F12_VACCW	RMFSFSRI	8	Kb	Non		0	0.02
sp|P68448|E11_VACCW	TNHKFYNGL	9	Kb	Non		0	0.02
sp|P24358|F5_VACCW	QNYSFHKML	9	Kb	Non		0	0.02
sp|Q80HV2|VITF3_VACCW	RTIFNFHLI	9	Db	Non		0	0.02
sp|P68720|VTF3S_VACCW	IVAPYIALL	9	Kb	Non		0	0.02
sp|P04298|MCEL_VACCW	TVMNNLSEL	9	Db	Non		0	0.02
sp|Q76ZN5|PROF_VACCW	AAIPNRTFA	9	Db	Non		0	0.02
sp|P17365|C13_VACCW	SSIASPLYI	9	Db	Non		0	0.02
sp|P03295|VP8_VACCW	YAGINILNV	9	Db	Non		0	0.02
sp|P15058|SPI1_VACCW	INHPFMYM	8	Kb	Non		0	0.02
sp|P12926|I7_VACCW	LAYFFKPRL	9	Kb	Non		0	0.02
sp|P17358|V016_VACCW	SVIENYVMTM	10	Db	Non		0	0.02
sp|P04305|D5_VACCW	AAIRGNDVI	9	Db	Non	10.7505	0	0.02
sp|P24768|KBTB1_VACCW	VAVLDNIIYM	10	Db	Non		0	0.02
sp|P05807|NTP1_VACCW	RAIRLNSHVL	10	Db	Non		0	0.02
sp|Q01223|VA203_VACCW	ITPNYMKL	8	Kb	Non		0	0.02
sp|P05807|NTP1_VACCW	RVFKHTSL	8	Kb	Non		0	0.02
sp|Q01221|B17_VACCW	LMINNMHSI	9	Db	Non		0	0.02
sp|P68631|YVAT_VACCW	TQNVNAAHL	9	Db	Non	7.92805	0	0.02
sp|P68609|RP22_VACCW	YAVINRNVLL	10	Db	Non		0	0.02
sp|Q80HW9|G6_VACCW	VGIYYGTL	8	Kb	Non		0	0.02
sp|P16272|DNLI_VACCW	ASKQNLDSI	9	Db	Non		0	0.02
sp|P68462|I6_VACCW	YNVNNLSVL	9	Db	Non		0	0.02
sp|P07614|L3_VACCW	IVFSVNQL	8	Kb	Non		0	0.02
sp|P68712|A21_VACCW	AAYVNYKRL	9	Kb	Non		0	0.02
sp|P24757|RP35_VACCW	TAVEHIPTM	9	Db	Non		0	0.02
sp|P68720|VTF3S_VACCW	IVAPYIAL	8	Kb	Non		0	0.02
sp|P17371|C2_VACCW	INYHAFESL	9	Kb	Non		0	0.02
sp|P24765|A40_VACCW	VGIIFTATL	9	Kb	Non		0	0.02
sp|P17371|C2_VACCW	NTMRNAISL	9	Db	Non		0	0.02
sp|P04310|RP18_VACCW	SSFVFLANI	9	Kb	Non		0	0.02
sp|P18377|K4_VACCW	IAIFNNRNL	9	Db	Non		0	0.02
sp|P68617|A33_VACCW	SAFLIVRL	8	Kb	Non		0	0.02
sp|P07617|MCE_VACCW	YALQNVMISI	10	Db	Non		0	0.02
sp|P12926|I7_VACCW	KAIDFSQM	8	Kb	Non	11.3781	0	0.02
sp|P04297|K1_VACCW	INIYSANL	8	Kb	Non		0	0.02
sp|P24358|F5_VACCW	QNYSFHKM	8	Kb	Non		0	0.02
sp|Q76ZL3|B10_VACCW	VSVNNTIFV	9	Db	Non		0	0.02
sp|P18384|SPI3_VACCW	FSIENKRDI	9	Db	Non		0	0.02
sp|P16712|A18_VACCW	YNLMNNTAV	9	Db	Non		0	0.02
sp|P24356|F1_VACCW	ATISFITEL	9	Kb	Non		0	0.02
sp|P68440|D13_VACCW	SVYLHTNLL	9	Kb	Non		0	0.02
sp|P07239|DUSP_VACCW	SLYKYLLL	8	Kb	Non		0	0.02
sp|P24758|A26_VACCW	FGFRNMVII	9	Db	Non		0	0.02
sp|P26673|A47_VACCW	ATIQRFSSL	9	Kb	Non		0	0.02
sp|P04298|MCEL_VACCW	ITLTNVVNI	9	Db	Non		0	0.02
sp|Q805H0|B25_VACCW	VSVNNVCHM	9	Db	Non		0	0.02
sp|P68438|RAP94_VACCW	SKMLNLNYI	9	Db	Non		0	0.02
sp|Q01230|A57_VACCW	AAINNRICVM	10	Db	Non		0	0.02
sp|P24357|F3_VACCW	NIIVNSTIL	9	Db	Non		0	0.02
sp|P15058|SPI1_VACCW	KVYINHPFM	9	Db	Non		0	0.02
sp|P68710|A20_VACCW	AAIEKYNSL	9	Db	Non		0	0.02
sp|P24357|F3_VACCW	KSYKYPFI	8	Kb	Non		0	0.02
sp|P68629|YVAS_VACCW	VAFLNAFGM	9	Db	Non		0	0.02
sp|P05807|NTP1_VACCW	VLMRYVNM	8	Kb	Non		0	0.02
sp|P17372|C9L_VACCW	NSLRNNILI	9	Db	Non		0	0.02
sp|Q76ZP7|RP132_VACCW	YAVNIHVL	8	Db	Non		0	0.02
sp|P17360|Y15_VACCW	GTVVNKEAI	9	Db	Non	4.98822	0	0.02
sp|P16715|P4A_VACCW	SMINYYNEM	9	Kb	Non		0	0.02
sp|P06440|P4B_VACCW	IQRANMHTM	9	Db	Non		0	0.02
sp|P68438|RAP94_VACCW	INLYNVSTI	9	Db	Non		0	0.02
sp|P20636|ETF2_VACCW	TVMINNVKL	9	Db	Non		0	0.02
sp|P12848|RIR1_VACCW	YGLRNSLLV	9	Db	Non		0	0.02
sp|P23371|PAP1_VACCW	FQLLNMIKM	9	Db	Non		0	0.02
sp|P17371|C2_VACCW	KTVTNMSSL	9	Db	Non		0	0.02
sp|P24358|F5_VACCW	SSTFNRFTI	9	Db	Non		0	0.02
sp|P26671|A43_VACCW	TIYVFKKI	8	Kb	Non		0	0.02
sp|P14356|M1_VACCW	MSAEYYLSL	9	Kb	Non		0	0.02
sp|Q76ZP7|RP132_VACCW	VASLNPNMI	9	Db	Non		0	0.02
sp|P68446|E7_VACCW	CSIGNVTRL	9	Db	Non		0	0.02
sp|P04308|ETF1_VACCW	NLMNNLDTL	9	Db	Non		0	0.02
sp|P24758|A26_VACCW	YMITNVGQYI	10	Db	Non		0	0.02
sp|P12927|NPH2_VACCW	IVFSTHKL	8	Kb	Non		0	0.02
sp|P06856|DPOL_VACCW	KMFSNNVLI	9	Db	Non		0	0.02
sp|P17364|C8_VACCW	YQPFNKLNI	9	Db	Non		0	0.02
sp|Q80HV8|A11_VACCW	LGIGNSPVL	9	Db	Non		0	0.02
sp|P21607|E6_VACCW	HAITMYDKI	9	Db	Non		0	0.02
sp|P17367|C5_VACCW	MAYMNRSDL	9	Db	Non		0	0.02
sp|P24362|KRB2_VACCW	SQTPNYDRL	9	Db	Non		0	0.02
sp|Q80HU0|169_VACCW	SKIGNVVTI	9	Db	Non		0	0.02
sp|P26673|A47_VACCW	AAFEFINSL	9	Db	Non		0	0.02
sp|Q76ZN5|PROF_VACCW	AAIPNRTFAKI	11	Db	Non		0	0.02
sp|P07616|J1_VACCW	RNIAFSNV	8	Kb	Non		0	0.02
sp|P68720|VTF3S_VACCW	ITYRFYLI	8	Kb	Major	6.2	1	0.03
sp|Q01219|A51_VACCW	RISRFANL	8	Kb	Major	2.1	1	0.03
sp|P16715|P4A_VACCW	MALLFKNL	8	Kb	Major	0.905993	1	0.03
sp|P07392|RP147_VACCW	INFEFVCL	8	Kb	Major	7.5	1	0.03
sp|P16715|P4A_VACCW	NTYLFNIL	8	Kb	Major	0.5	1	0.03
sp|P24358|F5_VACCW	SAPMNVDNLIM	11	Db	Major	3.95296	1	0.03
sp|P24759|ATI_VACCW	RSTINGEQI	9	Db	Minor	59.0385	0	0.03
sp|P21604|E2_VACCW	VTIINRDHF	9	Db	Minor	5.33148	0	0.03
sp|P24357|F3_VACCW	YSYTGKVYI	9	Db	Non		0	0.03
sp|P04298|MCEL_VACCW	IVVYNPSTM	9	Db	Non		0	0.03
sp|P26673|A47_VACCW	KLMSNIKTM	9	Db	Non		0	0.03
sp|Q80HW9|G6_VACCW	SAKVYMLENIQVM	13	Db	Non		0	0.03
sp|P68710|A20_VACCW	AAIEKYNSL	9	Kb	Non		0	0.03
sp|P68710|A20_VACCW	FNIENTNCL	9	Db	Non		0	0.03
sp|P17372|C9L_VACCW	IIYNANKL	8	Kb	Non		0	0.03
sp|P68438|RAP94_VACCW	INIPIFNL	8	Kb	Non		0	0.03
sp|P18384|SPI3_VACCW	WAIINTIYF	9	Db	Non		0	0.03
sp|P68609|RP22_VACCW	FQVFNESSI	9	Db	Non		0	0.03
sp|P14357|N2_VACCW	SAMDNNEPKVL	11	Db	Non		0	0.03
sp|Q01221|B17_VACCW	AIFKNKETV	9	Db	Non		0	0.03
sp|Q80HX1|O1_VACCW	VVIFFNTI	8	Kb	Non		0	0.03
sp|P07240|H3_VACCW	VMYAFTTPL	9	Kb	Non		0	0.03
sp|P23371|PAP1_VACCW	ISYNVTSM	8	Kb	Non		0	0.03
sp|P17366|P28_VACCW	SSIDHVTIL	9	Db	Non		0	0.03
sp|P17358|V016_VACCW	FSNINDFNI	9	Db	Non		0	0.03
sp|P17370|C4_VACCW	KVTKYYINL	9	Kb	Non		0	0.03
sp|P68444|B7_VACCW	ISMINDDTLL	10	Db	Non		0	0.03
sp|P04305|D5_VACCW	ILYDNVVTL	9	Db	Non		0	0.03
sp|P24766|A41_VACCW	VYAKFASL	8	Kb	Non		0	0.03
sp|P17360|Y15_VACCW	AIHEYFRNI	9	Kb	Non		0	0.03
sp|P17372|C9L_VACCW	KQYKFYNQI	9	Kb	Non		0	0.03
sp|Q80HX0|G5_VACCW	MGIKNLKSL	9	Db	Non		0	0.03
sp|P12848|RIR1_VACCW	YADANEVAV	9	Db	Non		0	0.03
sp|Q89121|VPK2_VACCW	NVINYFNRM	9	Kb	Non		0	0.03
sp|P24766|A41_VACCW	GVYTNRDTV	9	Db	Non		0	0.03
sp|P24758|A26_VACCW	VQDVNVASI	9	Db	Non		0	0.03
sp|Q76ZP7|RP132_VACCW	VSYSNFIL	8	Kb	Non		0	0.03
sp|Q80HX6|F12_VACCW	VNFNSVKNL	9	Kb	Non		0	0.03
sp|P26671|A43_VACCW	YGSLNPSLI	9	Db	Non		0	0.03
sp|P68718|A15_VACCW	ILLVNPSSI	9	Db	Non		0	0.03
sp|P23372|E8_VACCW	ETLANISTI	9	Db	Non		0	0.03
sp|P16712|A18_VACCW	TSLVFETL	8	Kb	Non	7.8	0	0.03
sp|Q805K3|P28B_VACCW	ITMSKFYKL	9	Kb	Non		0	0.03
sp|Q01219|A51_VACCW	VIISRHQRL	9	Kb	Non		0	0.03
sp|P12923|I3_VACCW	SQYANCSSI	9	Db	Non		0	0.03
sp|Q80HX1|O1_VACCW	KALQNSCRVDEYL	13	Db	Non		0	0.03
sp|P16713|G1_VACCW	AMYQYIFL	8	Kb	Non		0	0.03
sp|P24757|RP35_VACCW	STAVNEEWL	9	Db	Non		0	0.03
sp|P14357|N2_VACCW	SAMDNNEPKVLEM	13	Db	Non		0	0.03
sp|P06856|DPOL_VACCW	ESVLNGAEL	9	Db	Non		0	0.03
sp|P23373|E10_VACCW	IAIEDNNVM	9	Db	Non		0	0.03
sp|P24357|F3_VACCW	GGLPNPTSV	9	Db	Non		0	0.03
sp|P06440|P4B_VACCW	YIVVNPMKM	9	Db	Non		0	0.03
sp|P17365|C13_VACCW	TSQFNNYTI	9	Db	Non		0	0.03
sp|Q80HT7|VA201_VACCW	TVTINIIYL	9	Db	Non		0	0.03
sp|P68444|B7_VACCW	YEISMINDDTL	11	Db	Non		0	0.03
sp|Q80HX6|F12_VACCW	NTFVNFNSV	9	Db	Non		0	0.03
